# Supplementary material for: Three-Dimensional Printing Parameter Assessment of Elastomers for Tendon Graft Applications
Source: Biomimetics (Basel). 2025 Nov 19;10(11):785. doi: 10.3390/biomimetics10110785 (PMC12649998; doi:10.3390/biomimetics10110785)
Supplement: Supplementary file 1 [file biomimetics-10-00785-s001.zip]

Archive with 1 entries (1 files):
- biomimetics-3879917-supplementary.pdf
